# Supplementary material for: ﻿Lijiangomyceslaojunensis gen. et sp. nov. (Mytilinidiaceae), and Sclerococcumstictae (Dactylosporaceae), a new lichenicolous species from Yunnan, China
Source: MycoKeys. 2025 Mar 4;114:277–98. doi: 10.3897/mycokeys.114.146031 (PMC11898243; doi:10.3897/mycokeys.114.146031)
Supplement: XML Treatment for Lijiangomyces [file mycokeys.114.146031-treatment1.xml]

<!DOCTYPE tp:taxon-treatment
  PUBLIC "-//TaxonX//DTD Taxonomic Treatment Publishing DTD v0 20100105//EN" "tax-treatment-NSO.dtd">
<tp:taxon-treatment xmlns:tp="http://www.plazi.org/taxpub"><tp:treatment-meta><kwd-group><label>Taxon classification</label><kwd>
                <named-content content-type="kingdom">Fungi</named-content>
              </kwd></kwd-group><mixed-citation publication-type="journal"><person-group><name><surname>Meng</surname><given-names>Qingfeng</given-names></name><name><surname>Diederich</surname><given-names>Paul</given-names></name><name><surname>Thiyagaraja</surname><given-names>Vinodhini</given-names></name><name><surname>Ertz</surname><given-names>Damien</given-names></name><name><surname>Wang</surname><given-names>Xinyu</given-names></name><name><surname>Saichana</surname><given-names>Natsaran</given-names></name><name><surname>Hyde</surname><given-names>Kevin D.</given-names></name><name><surname>S. Jayawardena</surname><given-names>Ruvishika</given-names></name><name><surname>Fu</surname><given-names>Shaobin</given-names></name></person-group><article-title>﻿<italic><tp:taxon-name><tp:taxon-name-part taxon-name-part-type="genus" reg="Lijiangomyces">Lijiangomyces</tp:taxon-name-part><tp:taxon-name-part taxon-name-part-type="species" reg="laojunensis">laojunensis</tp:taxon-name-part></tp:taxon-name></italic> gen. et sp. nov. (<tp:taxon-name><tp:taxon-name-part taxon-name-part-type="family">Mytilinidiaceae</tp:taxon-name-part></tp:taxon-name>), and <italic><tp:taxon-name><tp:taxon-name-part taxon-name-part-type="genus" reg="Sclerococcum">Sclerococcum</tp:taxon-name-part><tp:taxon-name-part taxon-name-part-type="species" reg="stictae">stictae</tp:taxon-name-part></tp:taxon-name></italic> (<tp:taxon-name><tp:taxon-name-part taxon-name-part-type="family">Dactylosporaceae</tp:taxon-name-part></tp:taxon-name>), a new lichenicolous species from Yunnan, China</article-title><source>MycoKeys</source><day>04</day><month>03</month><year>2025</year><volume>114</volume><fpage>277</fpage><lpage>298</lpage><pub-id pub-id-type="doi">10.3897/mycokeys.114.146031</pub-id></mixed-citation></tp:treatment-meta><tp:nomenclature><label>﻿</label><tp:taxon-name>
              <object-id xmlns:xlink="http://www.w3.org/1999/xlink" content-type="arpha" xlink:type="simple">B790F3D6-BBD2-57D7-8FC6-01A068A7ACC6</object-id>
              <tp:taxon-name-part taxon-name-part-type="genus" reg="Lijiangomyces">Lijiangomyces</tp:taxon-name-part>
              <object-id xmlns:xlink="http://www.w3.org/1999/xlink" xlink:type="simple">Index Fungorum: IF903174</object-id>
              <object-id xmlns:xlink="http://www.w3.org/1999/xlink" xlink:type="simple">Facesoffungi Number: FoF17069</object-id>
            </tp:taxon-name><tp:taxon-authority>Meng &amp; Jayaward.</tp:taxon-authority><tp:taxon-status xmlns:xlink="http://www.w3.org/1999/xlink" xlink:type="simple">gen. nov.</tp:taxon-status></tp:nomenclature><tp:treatment-sec sec-type="etymology" id="SECID0EBJBK"><title>Etymology.</title><p>The genus name “<italic><tp:taxon-name><tp:taxon-name-part taxon-name-part-type="genus" reg="Lijiangomyces">Lijiangomyces</tp:taxon-name-part></tp:taxon-name></italic>” refers to “Lijiang”, the city in Yunnan Province of China from where the holotype was collected.</p></tp:treatment-sec><tp:treatment-sec sec-type="description" id="SECID0EOJBK"><title>Description.</title><p><bold><italic>Sexual morph</italic>: <italic>Ascomata</italic></bold> hysterothecia, superficial, solitary, dispersed, sessile, obovoid to broadly shell-shaped or irregularly rounded, with a broadly open or slit-like disc. <bold><italic>Margin</italic></bold> black, vertically erect, fragile, with the disc surface appearing yellowish-brown. <bold><italic>Peridium</italic></bold> carbonaceous, black in the lateral and upper regions. <bold><italic>Hymenium</italic></bold> hyaline to slightly yellowish, with a densely packed hamathecium. <bold><italic>Paraphyses</italic></bold> filiform, hyaline, non-anastomosed, and non-septate. <bold><italic>Hypothecium</italic></bold> slightly yellowish. <bold><italic>Asci</italic></bold> bitunicate, 8-spored, elongated to clavate, with a rounded apex lacking ascal wall thickening, I-, K-. <bold><italic>Ascospores</italic></bold> uniseriate, arranged obliquely and parallelly, hyaline, thin-walled, smooth, fusiform to ellipsoidal, K-, I+ dark blue, aseptate at immature, becoming muriform at maturity with 4–7 transverse septa and 1–2 longitudinal septa. <bold><italic>Asexual morph</italic></bold>: Not observed.</p></tp:treatment-sec><tp:treatment-sec sec-type="type species" id="SECID0EXKBK"><title>Type species.</title><p><italic><tp:taxon-name><tp:taxon-name-part taxon-name-part-type="genus" reg="Lijiangomyces">Lijiangomyces</tp:taxon-name-part><tp:taxon-name-part taxon-name-part-type="species" reg="laojunensis">laojunensis</tp:taxon-name-part></tp:taxon-name></italic> Meng &amp; Jayaward.</p></tp:treatment-sec><tp:treatment-sec sec-type="notes" id="SECID0EILBK"><title>Notes.</title><p>The genus is distinguished by black, broadly shell-shaped to irregularly rounded hysterothecial ascomata, with a broadly open or occasionally closed disc, typically light brown to flesh-yellow. Asci are elongated to clavate, containing eight uniseriate, hyaline, and muriform ascospores. Phylogenetic analysis places this genus within the family <tp:taxon-name><tp:taxon-name-part taxon-name-part-type="family">Mytilinidiaceae</tp:taxon-name-part></tp:taxon-name> (<tp:taxon-name><tp:taxon-name-part taxon-name-part-type="order">Mytilinidiales</tp:taxon-name-part></tp:taxon-name>, <tp:taxon-name><tp:taxon-name-part taxon-name-part-type="class">Dothideomycetes</tp:taxon-name-part></tp:taxon-name>) closely related to <italic><tp:taxon-name><tp:taxon-name-part taxon-name-part-type="genus" reg="Mytilinidion">Mytilinidion</tp:taxon-name-part></tp:taxon-name></italic>. In the single-gene phylogenies, the new species is positioned outside the <italic>Mytilinidia</italic> sensu stricto clade in the <abbrev xmlns:xlink="http://www.w3.org/1999/xlink" xlink:title="internal transcribed spacer region of rDNA" id="ABBRID0EGMBK" xlink:type="simple">ITS</abbrev> and <abbrev xmlns:xlink="http://www.w3.org/1999/xlink" xlink:title="28S large-subunit of rDNA" id="ABBRID0EKMBK" xlink:type="simple">LSU</abbrev> trees but clusters within it in the <italic>tef</italic>1-α tree. However, in the concatenated analysis combining all three genes, it is again placed outside the <italic>Mytilinidia</italic> sensu stricto clade. These results support its recognition as a distinct lineage within <tp:taxon-name><tp:taxon-name-part taxon-name-part-type="family">Mytilinidiaceae</tp:taxon-name-part></tp:taxon-name>. Morphologically, this genus differs significantly from <italic><tp:taxon-name><tp:taxon-name-part taxon-name-part-type="genus" reg="Mytilinidion">Mytilinidion</tp:taxon-name-part></tp:taxon-name></italic> in having obovoid to broadly shell-shaped or irregularly rounded, with broadly open ascomata (vs. globoid to obovoid, conchate, or dolabrate ascomata with narrow slit-like openings) and hyaline and muriform ascospores (vs. hyaline to brown and transverse septa). In addition, this genus shares similar morphology with <italic><tp:taxon-name><tp:taxon-name-part taxon-name-part-type="genus" reg="Ostreola">Ostreola</tp:taxon-name-part></tp:taxon-name></italic> in having muriform ascospores but differs in the broadly shell-shaped or irregularly rounded ascomata (vs. conchiform to hatchet-shaped), a broad disc opening (vs. narrowly slit-like), and hyaline ascospores (vs. brown).</p></tp:treatment-sec></tp:taxon-treatment>
