# Supplementary material for: ﻿Lijiangomyceslaojunensis gen. et sp. nov. (Mytilinidiaceae), and Sclerococcumstictae (Dactylosporaceae), a new lichenicolous species from Yunnan, China
Source: MycoKeys. 2025 Mar 4;114:277–98. doi: 10.3897/mycokeys.114.146031 (PMC11898243; doi:10.3897/mycokeys.114.146031)
Supplement: XML Treatment for Lijiangomyces laojunensis [file mycokeys.114.146031-treatment2.xml]

<!DOCTYPE tp:taxon-treatment
  PUBLIC "-//TaxonX//DTD Taxonomic Treatment Publishing DTD v0 20100105//EN" "tax-treatment-NSO.dtd">
<tp:taxon-treatment xmlns:tp="http://www.plazi.org/taxpub"><tp:treatment-meta><kwd-group><label>Taxon classification</label><kwd>
                <named-content content-type="kingdom">Fungi</named-content>
              </kwd></kwd-group><mixed-citation publication-type="journal"><person-group><name><surname>Meng</surname><given-names>Qingfeng</given-names></name><name><surname>Diederich</surname><given-names>Paul</given-names></name><name><surname>Thiyagaraja</surname><given-names>Vinodhini</given-names></name><name><surname>Ertz</surname><given-names>Damien</given-names></name><name><surname>Wang</surname><given-names>Xinyu</given-names></name><name><surname>Saichana</surname><given-names>Natsaran</given-names></name><name><surname>Hyde</surname><given-names>Kevin D.</given-names></name><name><surname>S. Jayawardena</surname><given-names>Ruvishika</given-names></name><name><surname>Fu</surname><given-names>Shaobin</given-names></name></person-group><article-title>﻿<italic><tp:taxon-name><tp:taxon-name-part taxon-name-part-type="genus" reg="Lijiangomyces">Lijiangomyces</tp:taxon-name-part><tp:taxon-name-part taxon-name-part-type="species" reg="laojunensis">laojunensis</tp:taxon-name-part></tp:taxon-name></italic> gen. et sp. nov. (<tp:taxon-name><tp:taxon-name-part taxon-name-part-type="family">Mytilinidiaceae</tp:taxon-name-part></tp:taxon-name>), and <italic><tp:taxon-name><tp:taxon-name-part taxon-name-part-type="genus" reg="Sclerococcum">Sclerococcum</tp:taxon-name-part><tp:taxon-name-part taxon-name-part-type="species" reg="stictae">stictae</tp:taxon-name-part></tp:taxon-name></italic> (<tp:taxon-name><tp:taxon-name-part taxon-name-part-type="family">Dactylosporaceae</tp:taxon-name-part></tp:taxon-name>), a new lichenicolous species from Yunnan, China</article-title><source>MycoKeys</source><day>04</day><month>03</month><year>2025</year><volume>114</volume><fpage>277</fpage><lpage>298</lpage><pub-id pub-id-type="doi">10.3897/mycokeys.114.146031</pub-id></mixed-citation></tp:treatment-meta><tp:nomenclature><label>﻿</label><tp:taxon-name>
              <object-id xmlns:xlink="http://www.w3.org/1999/xlink" content-type="arpha" xlink:type="simple">FA6618B1-0759-52D9-9A44-16136E928852</object-id>
              <tp:taxon-name-part taxon-name-part-type="genus" reg="Lijiangomyces">Lijiangomyces</tp:taxon-name-part>
              <tp:taxon-name-part taxon-name-part-type="species" reg="laojunensis">laojunensis</tp:taxon-name-part>
              <object-id xmlns:xlink="http://www.w3.org/1999/xlink" xlink:type="simple">Index Fungorum: IF902457</object-id>
              <object-id xmlns:xlink="http://www.w3.org/1999/xlink" xlink:type="simple">Facesoffungi Number: FoF16265</object-id>
            </tp:taxon-name><tp:taxon-authority>Meng &amp; Jayaward.</tp:taxon-authority><tp:taxon-status xmlns:xlink="http://www.w3.org/1999/xlink" xlink:type="simple">sp. nov.</tp:taxon-status><xref ref-type="fig" rid="F3">Fig. 3</xref></tp:nomenclature><tp:treatment-sec sec-type="etymology" id="SECID0EVOBK"><title>Etymology.</title><p>The species epithet “<italic><tp:taxon-name><tp:taxon-name-part taxon-name-part-type="genus" reg="Lijiangomyces"/><tp:taxon-name-part taxon-name-part-type="species" reg="laojunensis">laojunensis</tp:taxon-name-part></tp:taxon-name></italic>” refers to the type locality “Laojun Mountain National Nature Reserve” in Yunnan Province of China.</p><fig id="F3" position="float" orientation="portrait"><object-id xmlns:xlink="http://www.w3.org/1999/xlink" content-type="doi" xlink:type="simple">10.3897/mycokeys.114.146031.figure3</object-id><object-id xmlns:xlink="http://www.w3.org/1999/xlink" content-type="arpha" xlink:type="simple">A4E03954-EA86-547A-B48D-B7C18C276088</object-id><label>Figure 3.</label><caption><p><italic><tp:taxon-name><tp:taxon-name-part taxon-name-part-type="genus" reg="Lijiangomyces">Lijiangomyces</tp:taxon-name-part><tp:taxon-name-part taxon-name-part-type="species" reg="laojunensis">laojunensis</tp:taxon-name-part></tp:taxon-name></italic> sp. nov., (<named-content xmlns:xlink="http://www.w3.org/1999/xlink" content-type="dwc:institutional_code" xlink:title="Lichen Herbarium of Kunming Institute of Botany" xlink:href="http://grbio.org/institution/kunming-institute-botany-chinese-academy-sciences" xlink:type="simple">KUN-L</named-content> 88703) <bold>a, b</bold> habitat <bold>c–e</bold> ascomata (arrows) <bold>f–h</bold> section of ascomata in water <bold>i–k</bold> asci in water <bold>l, m</bold> asci in IKI <bold>n</bold> paraphyses in water <bold>o–u</bold> ascospores in water. Scale bars: 500 μm (<bold>e</bold>); 200 μm (<bold>f, g</bold>); 50 μm (<bold>h</bold>); 25 μm (<bold>i–n</bold>); 10 μm (<bold>o–u</bold>).</p></caption><graphic xmlns:xlink="http://www.w3.org/1999/xlink" xlink:href="mycokeys-114-277-g003.jpg" position="float" orientation="portrait" xlink:type="simple" id="oo_1269352.jpg"><uri content-type="original_file" xlink:type="simple">https://binary.pensoft.net/fig/1269352</uri></graphic></fig></tp:treatment-sec><tp:treatment-sec sec-type="Holotype" id="SECID0EZQBK"><title>Holotype.</title><p><named-content xmlns:xlink="http://www.w3.org/1999/xlink" content-type="dwc:institutional_code" xlink:title="Lichen Herbarium of Kunming Institute of Botany" xlink:href="http://grbio.org/institution/kunming-institute-botany-chinese-academy-sciences" xlink:type="simple">KUN-L</named-content> 88703.</p></tp:treatment-sec><tp:treatment-sec sec-type="description" id="SECID0EDRBK"><title>Description.</title><p><bold><italic>Sexual morph</italic>: <italic>Ascomata</italic></bold> hysterothecia, (0.8–)0.88–1.05(–1.1) × (0.4–)0.47–0.78(–0.8) mm (x– = 0.97 × 0.63, n = 10), superficial, solitary, dispersed, sessile, non-stromatic, obovoid to broadly shell-shaped or irregularly rounded, with a broadly open or slit-like disc. <bold><italic>Margin</italic></bold> black, vertically erect, fragile, with a yellowish-brown, slightly depressed disc surface appearing below the rim of the lateral wall. <bold><italic>Peridium</italic></bold> 70–100 μm thick, carbonaceous, black laterally and apically, transitioning to grayish near the base. <bold><italic>Hymenium</italic></bold> 350–400 μm high, hyaline to slightly yellowish, densely packed with hamathecium. <bold><italic>Paraphyses</italic></bold> 1–2 μm wide, unbranched, hyaline, non-anastomosed, non-septate. <bold><italic>Hypothecium</italic></bold> 35–50 μm thick, slightly yellowish. <bold><italic>Asci</italic></bold> (120–)122.6–168.7(–190) × (13–)13.4–16.5(–18) μm (x– = 145.7 × 14.9, n = 10), bitunicate, 8-spored, elongated to clavate, rounded apex, without apical thickening of ascal wall, K-, I-. <bold><italic>Ascospores</italic></bold> (20–)20.9–28.8(–37.5) × (9–)10.1–15.4(–17.5) (x– = 24.8 × 12.8, n = 30) μm, K-, I+ reddish brown, then turning to dark blue, uniseriate, arranged obliquely and parallelly, hyaline, thin-walled, smooth, fusiform to ellipsoidal, aseptate at immature, becoming muriform at maturity with 4–7 transverse septa and 1–2 longitudinal septa, sometimes slightly constricted at the median septum, rounded at the ends in aged ascospores. <bold><italic>Asexual morph</italic></bold>: Not observed.</p></tp:treatment-sec><tp:treatment-sec sec-type="material" id="SECID0EMSBK"><title>Material examined.</title><p>China • Yunnan Province, Lijiang City, Laojun Mountain National Nature Reserve, 26°39'N, 99°43'E, 3900 m elev., on the bark of <italic><tp:taxon-name><tp:taxon-name-part taxon-name-part-type="genus" reg="Abies">Abies</tp:taxon-name-part><tp:taxon-name-part taxon-name-part-type="species" reg="fabri">fabri</tp:taxon-name-part></tp:taxon-name></italic> (<tp:taxon-name><tp:taxon-name-part taxon-name-part-type="family">Pinaceae</tp:taxon-name-part></tp:taxon-name>), 10 Apr 2022, Qing-feng Meng, ljs-52 (holotype <named-content xmlns:xlink="http://www.w3.org/1999/xlink" content-type="dwc:institutional_code" xlink:title="Lichen Herbarium of Kunming Institute of Botany" xlink:href="http://grbio.org/institution/kunming-institute-botany-chinese-academy-sciences" xlink:type="simple">KUN-L</named-content> 88703).</p></tp:treatment-sec><tp:treatment-sec sec-type="notes" id="SECID0EGTBK"><title>Notes.</title><p><italic><tp:taxon-name><tp:taxon-name-part taxon-name-part-type="genus" reg="Lijiangomyces">Lijiangomyces</tp:taxon-name-part><tp:taxon-name-part taxon-name-part-type="species" reg="laojunensis">laojunensis</tp:taxon-name-part></tp:taxon-name></italic> closely resembles <italic><tp:taxon-name><tp:taxon-name-part taxon-name-part-type="genus" reg="Ostreola">Ostreola</tp:taxon-name-part><tp:taxon-name-part taxon-name-part-type="species" reg="consociata">consociata</tp:taxon-name-part></tp:taxon-name></italic> (the type species of <italic><tp:taxon-name><tp:taxon-name-part taxon-name-part-type="genus" reg="Ostreola">Ostreola</tp:taxon-name-part></tp:taxon-name></italic>) and <italic><tp:taxon-name><tp:taxon-name-part taxon-name-part-type="genus" reg="Ostreola">O.</tp:taxon-name-part><tp:taxon-name-part taxon-name-part-type="species" reg="sessilis">sessilis</tp:taxon-name-part></tp:taxon-name></italic>, in having cylindrical asci and uniseriate muriform ascospores. However, the new species is distinguished by its ascomatal morphology, which is broadly shell-shaped or irregularly rounded with a widely opened disc, in contrast to <italic><tp:taxon-name><tp:taxon-name-part taxon-name-part-type="genus" reg="Ostreola">Ostreola</tp:taxon-name-part></tp:taxon-name></italic> species which have conchiform to hatchet-shaped ascomata with a narrow slit-like opening. Furthermore, the ascospores of the new species are hyaline and larger in size (20.9–28.8 × 10.1–15.4 μm), in contrast, brown and smaller ascospores (14–22 × 6–8 μm) are the characteristic feature of <italic><tp:taxon-name><tp:taxon-name-part taxon-name-part-type="genus" reg="Ostreola">Ostreola</tp:taxon-name-part></tp:taxon-name></italic> (<xref ref-type="bibr" rid="B7">Darker 1963</xref>).</p><p>Phylogenetic analysis places this species as a sister clade to <italic><tp:taxon-name><tp:taxon-name-part taxon-name-part-type="genus" reg="Mytilinidion">Mytilinidion</tp:taxon-name-part></tp:taxon-name></italic>, however, it can be distinguished by its obovoid to broadly shell-shaped or irregularly rounded ascomata (vs. globoid to obovoid, erect, conchate, or dolabrate), and hyaline and muriform ascospores (vs. hyaline to dark brown and transversely septate) (<xref ref-type="bibr" rid="B4">Boehm et al. 2009b</xref>; <xref ref-type="bibr" rid="B26">Jayasiri et al. 2018</xref>).</p></tp:treatment-sec><ref-list><ref id="B7"><mixed-citation xmlns:xlink="http://www.w3.org/1999/xlink" xlink:type="simple"><person-group><name name-style="western"><surname>Darker</surname><given-names>GD</given-names></name></person-group> (<year>1963</year>) <article-title>A new genus of the <tp:taxon-name><tp:taxon-name-part taxon-name-part-type="family">Lophiaceae</tp:taxon-name-part></tp:taxon-name>.</article-title><source>Canadian Journal of Botany</source><volume>41</volume>(<issue>10</issue>): <fpage>1383</fpage>–<lpage>1388</lpage>. <ext-link xlink:href="10.1139/b63-120" ext-link-type="doi" xlink:type="simple">https://doi.org/10.1139/b63-120</ext-link></mixed-citation></ref><ref id="B4"><mixed-citation xmlns:xlink="http://www.w3.org/1999/xlink" xlink:type="simple"><person-group><name name-style="western"><surname>Boehm</surname><given-names>EW</given-names></name><name name-style="western"><surname>Schoch</surname><given-names>CL</given-names></name><name name-style="western"><surname>Spatafora</surname><given-names>JW</given-names></name></person-group> (<year>2009b</year>) <article-title>On the evolution of the <tp:taxon-name><tp:taxon-name-part taxon-name-part-type="family">Hysteriaceae</tp:taxon-name-part></tp:taxon-name> and <tp:taxon-name><tp:taxon-name-part taxon-name-part-type="family">Mytilinidiaceae</tp:taxon-name-part></tp:taxon-name> (<tp:taxon-name><tp:taxon-name-part taxon-name-part-type="family">Pleosporomycetidae</tp:taxon-name-part></tp:taxon-name>, <tp:taxon-name><tp:taxon-name-part taxon-name-part-type="class">Dothideomycetes</tp:taxon-name-part></tp:taxon-name>, <tp:taxon-name><tp:taxon-name-part taxon-name-part-type="phylum">Ascomycota</tp:taxon-name-part></tp:taxon-name>) using four nuclear genes.</article-title><source>Mycological Research</source><volume>113</volume>(<issue>4</issue>): <fpage>461</fpage>–<lpage>479</lpage>. <ext-link xlink:href="10.1016/j.mycres.2008.12.001" ext-link-type="doi" xlink:type="simple">https://doi.org/10.1016/j.mycres.2008.12.001</ext-link></mixed-citation></ref><ref id="B26"><mixed-citation xmlns:xlink="http://www.w3.org/1999/xlink" xlink:type="simple"><person-group><name name-style="western"><surname>Jayasiri</surname><given-names>SC</given-names></name><name name-style="western"><surname>Hyde</surname><given-names>KD</given-names></name><name name-style="western"><surname>Jones</surname><given-names>E</given-names></name><name name-style="western"><surname>Peršoh</surname><given-names>D</given-names></name><name name-style="western"><surname>Camporesi</surname><given-names>E</given-names></name><name name-style="western"><surname>Kang</surname><given-names>JC</given-names></name></person-group> (<year>2018</year>) <article-title>Taxonomic novelties of hysteriform <tp:taxon-name><tp:taxon-name-part taxon-name-part-type="class">Dothideomycetes</tp:taxon-name-part></tp:taxon-name>.</article-title><source>Mycosphere</source><volume>9</volume>(<issue>4</issue>): <fpage>803</fpage>–<lpage>837</lpage>. <ext-link xlink:href="10.5943/mycosphere/9/4/8" ext-link-type="doi" xlink:type="simple">https://doi.org/10.5943/mycosphere/9/4/8</ext-link></mixed-citation></ref></ref-list></tp:taxon-treatment>
