# Supplementary material for: ﻿Lijiangomyceslaojunensis gen. et sp. nov. (Mytilinidiaceae), and Sclerococcumstictae (Dactylosporaceae), a new lichenicolous species from Yunnan, China
Source: MycoKeys. 2025 Mar 4;114:277–98. doi: 10.3897/mycokeys.114.146031 (PMC11898243; doi:10.3897/mycokeys.114.146031)
Supplement: XML Treatment for Sclerococcum stictae [file mycokeys.114.146031-treatment3.xml]

<!DOCTYPE tp:taxon-treatment
  PUBLIC "-//TaxonX//DTD Taxonomic Treatment Publishing DTD v0 20100105//EN" "tax-treatment-NSO.dtd">
<tp:taxon-treatment xmlns:tp="http://www.plazi.org/taxpub"><tp:treatment-meta><kwd-group><label>Taxon classification</label><kwd>
                <named-content content-type="kingdom">Fungi</named-content>
              </kwd></kwd-group><mixed-citation publication-type="journal"><person-group><name><surname>Meng</surname><given-names>Qingfeng</given-names></name><name><surname>Diederich</surname><given-names>Paul</given-names></name><name><surname>Thiyagaraja</surname><given-names>Vinodhini</given-names></name><name><surname>Ertz</surname><given-names>Damien</given-names></name><name><surname>Wang</surname><given-names>Xinyu</given-names></name><name><surname>Saichana</surname><given-names>Natsaran</given-names></name><name><surname>Hyde</surname><given-names>Kevin D.</given-names></name><name><surname>S. Jayawardena</surname><given-names>Ruvishika</given-names></name><name><surname>Fu</surname><given-names>Shaobin</given-names></name></person-group><article-title>﻿<italic><tp:taxon-name><tp:taxon-name-part taxon-name-part-type="genus" reg="Lijiangomyces">Lijiangomyces</tp:taxon-name-part><tp:taxon-name-part taxon-name-part-type="species" reg="laojunensis">laojunensis</tp:taxon-name-part></tp:taxon-name></italic> gen. et sp. nov. (<tp:taxon-name><tp:taxon-name-part taxon-name-part-type="family">Mytilinidiaceae</tp:taxon-name-part></tp:taxon-name>), and <italic><tp:taxon-name><tp:taxon-name-part taxon-name-part-type="genus" reg="Sclerococcum">Sclerococcum</tp:taxon-name-part><tp:taxon-name-part taxon-name-part-type="species" reg="stictae">stictae</tp:taxon-name-part></tp:taxon-name></italic> (<tp:taxon-name><tp:taxon-name-part taxon-name-part-type="family">Dactylosporaceae</tp:taxon-name-part></tp:taxon-name>), a new lichenicolous species from Yunnan, China</article-title><source>MycoKeys</source><day>04</day><month>03</month><year>2025</year><volume>114</volume><fpage>277</fpage><lpage>298</lpage><pub-id pub-id-type="doi">10.3897/mycokeys.114.146031</pub-id></mixed-citation></tp:treatment-meta><tp:nomenclature><label>﻿</label><tp:taxon-name>
              <object-id xmlns:xlink="http://www.w3.org/1999/xlink" content-type="arpha" xlink:type="simple">70A64039-B13C-5A8F-96F4-1D18FA6292DC</object-id>
              <tp:taxon-name-part taxon-name-part-type="genus" reg="Sclerococcum">Sclerococcum</tp:taxon-name-part>
              <tp:taxon-name-part taxon-name-part-type="species" reg="stictae">stictae</tp:taxon-name-part>
              <object-id xmlns:xlink="http://www.w3.org/1999/xlink" xlink:type="simple">Index Fungorum: IF903175</object-id>
              <object-id xmlns:xlink="http://www.w3.org/1999/xlink" xlink:type="simple">Facesoffungi Number: FoF17070</object-id>
            </tp:taxon-name><tp:taxon-authority>Meng, Diederich &amp; Thiyagaraja</tp:taxon-authority><tp:taxon-status xmlns:xlink="http://www.w3.org/1999/xlink" xlink:type="simple">sp. nov.</tp:taxon-status><xref ref-type="fig" rid="F4">Fig. 4</xref></tp:nomenclature><tp:treatment-sec sec-type="etymology" id="SECID0EHXBK"><title>Etymology.</title><p>The species epithet “<italic><tp:taxon-name><tp:taxon-name-part taxon-name-part-type="genus" reg="Sclerococcum"/><tp:taxon-name-part taxon-name-part-type="species" reg="stictae">stictae</tp:taxon-name-part></tp:taxon-name></italic>” refers to “<italic><tp:taxon-name><tp:taxon-name-part taxon-name-part-type="genus" reg="Sticta">Sticta</tp:taxon-name-part></tp:taxon-name></italic>”, the host lichen on which the holotype was found.</p><fig id="F4" position="float" orientation="portrait"><object-id xmlns:xlink="http://www.w3.org/1999/xlink" content-type="doi" xlink:type="simple">10.3897/mycokeys.114.146031.figure4</object-id><object-id xmlns:xlink="http://www.w3.org/1999/xlink" content-type="arpha" xlink:type="simple">47C57841-39AC-5EE7-99BA-F42512E261F3</object-id><label>Figure 4.</label><caption><p><italic><tp:taxon-name><tp:taxon-name-part taxon-name-part-type="genus" reg="Sclerococcum">Sclerococcum</tp:taxon-name-part><tp:taxon-name-part taxon-name-part-type="species" reg="stictae">stictae</tp:taxon-name-part></tp:taxon-name></italic> sp. nov., growing on the thallus of <italic><tp:taxon-name><tp:taxon-name-part taxon-name-part-type="genus" reg="Sticta">Sticta</tp:taxon-name-part></tp:taxon-name></italic> sp. (<named-content xmlns:xlink="http://www.w3.org/1999/xlink" content-type="dwc:institutional_code" xlink:title="Lichen Herbarium of Kunming Institute of Botany" xlink:href="http://grbio.org/institution/kunming-institute-botany-chinese-academy-sciences" xlink:type="simple">KUN-L</named-content> 88687) <bold>a, b</bold> habitat and appearance of the host lichen <bold>c, d</bold> appearance of the apothecia <bold>e, f</bold> section of apothecium in water <bold>g</bold> immature ascus in water <bold>h</bold> mature ascus with ascospores in water <bold>i</bold> asci in I <bold>j–o</bold> ascospores in water. Scale bars: 1 mm (<bold>c</bold>); 200 μm (<bold>d</bold>); 100 μm (<bold>e</bold>); 50 μm (<bold>f</bold>); 10 μm (<bold>g–i</bold>); 5 μm (<bold>j–o</bold>).</p></caption><graphic xmlns:xlink="http://www.w3.org/1999/xlink" xlink:href="mycokeys-114-277-g004.jpg" position="float" orientation="portrait" xlink:type="simple" id="oo_1269353.jpg"><uri content-type="original_file" xlink:type="simple">https://binary.pensoft.net/fig/1269353</uri></graphic></fig></tp:treatment-sec><tp:treatment-sec sec-type="Holotype" id="SECID0E2ZBK"><title>Holotype.</title><p><named-content xmlns:xlink="http://www.w3.org/1999/xlink" content-type="dwc:institutional_code" xlink:title="Lichen Herbarium of Kunming Institute of Botany" xlink:href="http://grbio.org/institution/kunming-institute-botany-chinese-academy-sciences" xlink:type="simple">KUN-L</named-content> 88687.</p></tp:treatment-sec><tp:treatment-sec sec-type="description" id="SECID0EF1BK"><title>Description.</title><p><bold><italic>Sexual morph</italic>: <italic>Ascomata</italic></bold> apothecioid, 200–300 μm in diam., rounded, cup-shaped, sessile, erumpent from the host thallus with a narrow base, 170–200 μm in diam., either dispersed or occurring in small groups, black, matte. <bold><italic>Disc</italic></bold> flat, black. <bold><italic>Margin</italic></bold> distinct, persistent, and concolorous with the disc. <bold><italic>Exciple</italic></bold> brown, paraplectenchymatous, laterally 40–70 μm wide. <bold><italic>Epithecium</italic></bold> (12–)14.3–21.0(–24) μm thick (x– = 17.7, n = 30), with dark brownish granules. <bold><italic>Hymenium</italic></bold> (46–)65.2–94.8(–96) μm high (x– = 80, n = 30), light brown, and distinctly gelatinized, K/I+ reddish with bluish in epihymenium. <bold><italic>Paraphyses</italic></bold> 2–3 μm wide, anastomosing, branched, septate, with swollen, pigmented apices. <bold><italic>Hypothecium</italic></bold> (86–)89.6–95.2(–97) μm thick (x– = 92.4, n = 30), dark orange-brown, with irregularly shaped hypothecial cells. <bold><italic>Asci</italic></bold> (40–)44.8–67.9(–72) × (7–)7.8–11.9(–12) μm (x– = 56.3 × 9.9, n = 10), bitunicate, narrowly clavate to cylindrical, ascus wall thickened at the apex, ocular chamber absent, 8-spored, K/I-, except for the K/I+ blue outer gelatinous coat, most intensely colored around the ascus apex. <bold><italic>Ascospores</italic></bold> (8–)9.2–11.1(–12) × (5–)5.1–6.2(–7) μm (x– = 10.1 × 5.6, n = 30), l/w ratio = (1.5–)1.7–1.9(–2) (x– = 1.8, n = 30), brown when mature, 1-septate, slightly constricted at the septum, verrucose, slightly asymmetric with a larger upper cell, ellipsoidal, sometimes soleiform. <bold><italic>Asexual morph</italic></bold>: Not observed.</p></tp:treatment-sec><tp:treatment-sec sec-type="material" id="SECID0E52BK"><title>Material examined.</title><p>China • Yunnan Province, Diqing Autonomous Prefecture, Meili Mountain National Nature Reserve, <named-content xmlns:xlink="http://www.w3.org/1999/xlink" content-type="dwc:verbatimCoordinates" xlink:type="simple"><named-content content-type="geo-json" specific-use="{&#34;type&#34;:&#34;Point&#34;,&#34;coordinates&#34;:[98.800000,28.400000]}" id="NCID0EH3BK" xlink:type="simple">28°24'N, 98°48'E</named-content></named-content>, 3300 m elev., on the thallus of <italic><tp:taxon-name><tp:taxon-name-part taxon-name-part-type="genus" reg="Sticta">Sticta</tp:taxon-name-part></tp:taxon-name></italic> sp., on the bark of <italic><tp:taxon-name><tp:taxon-name-part taxon-name-part-type="genus" reg="Rhododendron">Rhododendron</tp:taxon-name-part><tp:taxon-name-part taxon-name-part-type="species" reg="lapponicum">lapponicum</tp:taxon-name-part></tp:taxon-name></italic> (<tp:taxon-name><tp:taxon-name-part taxon-name-part-type="family">Ericaceae</tp:taxon-name-part></tp:taxon-name>), 21 Apr 2023, Qing-feng Meng, ml-68 (holotype <named-content xmlns:xlink="http://www.w3.org/1999/xlink" content-type="dwc:institutional_code" xlink:title="Lichen Herbarium of Kunming Institute of Botany" xlink:href="http://grbio.org/institution/kunming-institute-botany-chinese-academy-sciences" xlink:type="simple">KUN-L</named-content> 88687).</p></tp:treatment-sec><tp:treatment-sec sec-type="notes" id="SECID0EH4BK"><title>Notes.</title><p><italic><tp:taxon-name><tp:taxon-name-part taxon-name-part-type="genus" reg="Sclerococcum">Sclerococcum</tp:taxon-name-part><tp:taxon-name-part taxon-name-part-type="species" reg="stictae">stictae</tp:taxon-name-part></tp:taxon-name></italic> clusters within a well-supported subclade along with <italic><tp:taxon-name><tp:taxon-name-part taxon-name-part-type="genus" reg="Sclerococcum">S.</tp:taxon-name-part><tp:taxon-name-part taxon-name-part-type="species" reg="ricasoliae">ricasoliae</tp:taxon-name-part></tp:taxon-name></italic> and <italic><tp:taxon-name><tp:taxon-name-part taxon-name-part-type="genus" reg="Sclerococcum">S.</tp:taxon-name-part><tp:taxon-name-part taxon-name-part-type="species" reg="lobariellum">lobariellum</tp:taxon-name-part></tp:taxon-name></italic>. The basepair comparison with <italic><tp:taxon-name><tp:taxon-name-part taxon-name-part-type="genus" reg="Sclerococcum">S.</tp:taxon-name-part><tp:taxon-name-part taxon-name-part-type="species" reg="ricasoliae">ricasoliae</tp:taxon-name-part></tp:taxon-name></italic> revealed 7.5% differences (34/455 bp) in <abbrev xmlns:xlink="http://www.w3.org/1999/xlink" xlink:title="internal transcribed spacer region of rDNA" id="ABBRID0EZ5BK" xlink:type="simple">ITS</abbrev>, 2.2% (19/855 bp) differences in <abbrev xmlns:xlink="http://www.w3.org/1999/xlink" xlink:title="28S large-subunit of rDNA" id="ABBRID0E45BK" xlink:type="simple">LSU</abbrev>, and 1% (7/730 bp) differences in <abbrev xmlns:xlink="http://www.w3.org/1999/xlink" xlink:title="mitochondrial small subunit ribosomal RNA gene" id="ABBRID0EB6BK" xlink:type="simple">mtSSU</abbrev> sequences (<xref ref-type="bibr" rid="B13">Flakus et al. 2019</xref>). Compared to <italic><tp:taxon-name><tp:taxon-name-part taxon-name-part-type="genus" reg="Sclerococcum">S.</tp:taxon-name-part><tp:taxon-name-part taxon-name-part-type="species" reg="lobariellum">lobariellum</tp:taxon-name-part></tp:taxon-name></italic>, it exhibits 4.21% differences (36/855 bp) in <abbrev xmlns:xlink="http://www.w3.org/1999/xlink" xlink:title="28S large-subunit of rDNA" id="ABBRID0EU6BK" xlink:type="simple">LSU</abbrev> and 1.1% (8/730) in <abbrev xmlns:xlink="http://www.w3.org/1999/xlink" xlink:title="mitochondrial small subunit ribosomal RNA gene" id="ABBRID0EY6BK" xlink:type="simple">mtSSU</abbrev>. Morphologically, <italic><tp:taxon-name><tp:taxon-name-part taxon-name-part-type="genus" reg="Sclerococcum">S.</tp:taxon-name-part><tp:taxon-name-part taxon-name-part-type="species" reg="stictae">stictae</tp:taxon-name-part></tp:taxon-name></italic> resembles <italic><tp:taxon-name><tp:taxon-name-part taxon-name-part-type="genus" reg="Sclerococcum">S.</tp:taxon-name-part><tp:taxon-name-part taxon-name-part-type="species" reg="ricasoliae">ricasoliae</tp:taxon-name-part></tp:taxon-name></italic> in its ascomatal and ascospore appearance but can be distinguished by its longer, narrower asci (c. 45–68 × 8–12 μm vs. 35–50 × 10–15 μm) and broader ascospores (c. 9–11 μm vs 4–6 μm), with a smaller length/width ratio (1.7–1.9 vs. 1.5–3.5) (<xref ref-type="bibr" rid="B13">Flakus et al. 2019</xref>). Phylogenetically, <italic><tp:taxon-name><tp:taxon-name-part taxon-name-part-type="genus" reg="Sclerococcum">S.</tp:taxon-name-part><tp:taxon-name-part taxon-name-part-type="species" reg="stictae">stictae</tp:taxon-name-part></tp:taxon-name></italic> is also related to <italic><tp:taxon-name><tp:taxon-name-part taxon-name-part-type="genus" reg="Sclerococcum">S.</tp:taxon-name-part><tp:taxon-name-part taxon-name-part-type="species" reg="lobariellum">lobariellum</tp:taxon-name-part></tp:taxon-name></italic>, but the basepair comparison revealed 4.3% (37/855 bp) differences in <abbrev xmlns:xlink="http://www.w3.org/1999/xlink" xlink:title="28S large-subunit of rDNA" id="ABBRID0EMBCK" xlink:type="simple">LSU</abbrev> and 1.1% (8/730 bp) differences in <abbrev xmlns:xlink="http://www.w3.org/1999/xlink" xlink:title="mitochondrial small subunit ribosomal RNA gene" id="ABBRID0EQBCK" xlink:type="simple">mtSSU</abbrev> sequences (<xref ref-type="bibr" rid="B20">Hafellner 1979</xref>). Hence based on recommendations outlined by <xref ref-type="bibr" rid="B27">Jeewon and Hyde (2016)</xref>, the establishment of the new species is supported. <xref ref-type="bibr" rid="B10">Diederich et al. (2024)</xref> have shown that both <italic><tp:taxon-name><tp:taxon-name-part taxon-name-part-type="genus" reg="Sclerococcum">Sclerococcum</tp:taxon-name-part><tp:taxon-name-part taxon-name-part-type="species" reg="lobariellum">lobariellum</tp:taxon-name-part></tp:taxon-name></italic> and <italic><tp:taxon-name><tp:taxon-name-part taxon-name-part-type="genus" reg="Sclerococcum">S.</tp:taxon-name-part><tp:taxon-name-part taxon-name-part-type="species" reg="ricasoliae">ricasoliae</tp:taxon-name-part></tp:taxon-name></italic> possess an asexual stage producing dark brown, dispersed, muriform conidia, often co-occurring with the sexual stage. In all other known lichenicolous <italic><tp:taxon-name><tp:taxon-name-part taxon-name-part-type="genus" reg="Sclerococcum">Sclerococcum</tp:taxon-name-part></tp:taxon-name></italic> species with an asexual stage, conidia are produced within compact sporodochia, and this stage is never accompanied by a sexual stage. We anticipate, therefore, that an asexual stage with dispersed, muriform conidia also exists in the new <italic><tp:taxon-name><tp:taxon-name-part taxon-name-part-type="genus" reg="Sclerococcum">S.</tp:taxon-name-part><tp:taxon-name-part taxon-name-part-type="species" reg="stictae">stictae</tp:taxon-name-part></tp:taxon-name></italic> and should be searched for when more specimens become available.</p><p>Another species, <italic><tp:taxon-name><tp:taxon-name-part taxon-name-part-type="genus" reg="Sclerococcum">Sclerococcum</tp:taxon-name-part><tp:taxon-name-part taxon-name-part-type="species" reg="dendriscostictae">dendriscostictae</tp:taxon-name-part></tp:taxon-name></italic>, also found on <italic><tp:taxon-name><tp:taxon-name-part taxon-name-part-type="genus" reg="Sticta">Sticta</tp:taxon-name-part></tp:taxon-name></italic>, shares morphological traits with <italic><tp:taxon-name><tp:taxon-name-part taxon-name-part-type="genus" reg="Sclerococcum">S.</tp:taxon-name-part><tp:taxon-name-part taxon-name-part-type="species" reg="stictae">stictae</tp:taxon-name-part></tp:taxon-name></italic>. However, the new species can be distinguished by its longer asci (c. 45–68 × 8–12 μm vs. 33–44 × 9.5–13.5 μm) and verrucose ascospore ornamentation, in contrast to smooth-walled ascospores reported in <italic><tp:taxon-name><tp:taxon-name-part taxon-name-part-type="genus" reg="Sclerococcum">S.</tp:taxon-name-part><tp:taxon-name-part taxon-name-part-type="species" reg="dendriscostictae">dendriscostictae</tp:taxon-name-part></tp:taxon-name></italic> (<xref ref-type="bibr" rid="B29">Joshi 2021</xref>).</p></tp:treatment-sec><ref-list><ref id="B13"><mixed-citation xmlns:xlink="http://www.w3.org/1999/xlink" xlink:type="simple"><person-group><name name-style="western"><surname>Flakus</surname><given-names>A</given-names></name><name name-style="western"><surname>Etayo</surname><given-names>J</given-names></name><name name-style="western"><surname>Miadlikowska</surname><given-names>J</given-names></name><name name-style="western"><surname>Lutzoni</surname><given-names>F</given-names></name><name name-style="western"><surname>Kukwa</surname><given-names>M</given-names></name><name name-style="western"><surname>Matura</surname><given-names>N</given-names></name><name name-style="western"><surname>Rodriguez-Flakus</surname><given-names>P</given-names></name></person-group> (<year>2019</year>) <article-title>Biodiversity assessment of ascomycetes inhabiting <italic><tp:taxon-name><tp:taxon-name-part taxon-name-part-type="genus">Lobariella</tp:taxon-name-part></tp:taxon-name></italic> lichens in Andean cloud forests led to one new family, three new genera and 13 new species of lichenicolous fungi.</article-title><source>Plant and Fungal Systematics</source><volume>64</volume>(<issue>2</issue>): <fpage>283</fpage>–<lpage>344</lpage>. <ext-link xlink:href="10.2478/pfs-2019-0022" ext-link-type="doi" xlink:type="simple">https://doi.org/10.2478/pfs-2019-0022</ext-link></mixed-citation></ref><ref id="B20"><mixed-citation xmlns:xlink="http://www.w3.org/1999/xlink" xlink:type="simple"><person-group><name name-style="western"><surname>Hafellner</surname><given-names>J</given-names></name></person-group> (<year>1979</year>) <article-title><italic><tp:taxon-name><tp:taxon-name-part taxon-name-part-type="genus">Karschia</tp:taxon-name-part></tp:taxon-name></italic>. Revision einer Sammelgattung an der Grenze von lichenisierten und nichtlichenisierten Ascomyceten.</article-title><source>Beih Nova Hedwigia</source><volume>62</volume>: <fpage>1</fpage>–<lpage>248</lpage>.</mixed-citation></ref><ref id="B27"><mixed-citation xmlns:xlink="http://www.w3.org/1999/xlink" xlink:type="simple"><person-group><name name-style="western"><surname>Jeewon</surname><given-names>R</given-names></name><name name-style="western"><surname>Hyde</surname><given-names>K</given-names></name></person-group> (<year>2016</year>) <article-title>Establishing species boundaries and new taxa among fungi: Recommendations to resolve taxonomic ambiguities.</article-title><source>Mycosphere</source><volume>7</volume>(<issue>11</issue>): <fpage>1669</fpage>–<lpage>1677</lpage>. <ext-link xlink:href="10.5943/mycosphere/7/11/4" ext-link-type="doi" xlink:type="simple">https://doi.org/10.5943/mycosphere/7/11/4</ext-link></mixed-citation></ref><ref id="B10"><mixed-citation xmlns:xlink="http://www.w3.org/1999/xlink" xlink:type="simple"><person-group><name name-style="western"><surname>Diederich</surname><given-names>P</given-names></name><name name-style="western"><surname>Ertz</surname><given-names>D</given-names></name><name name-style="western"><surname>Etayo</surname><given-names>J</given-names></name><name name-style="western"><surname>Zhurbenko</surname><given-names>MP</given-names></name></person-group> (<year>2024</year>) <article-title><tp:taxon-name><tp:taxon-name-part taxon-name-part-type="genus">Sclerococcum</tp:taxon-name-part></tp:taxon-name>.</article-title><source>Flora of Lichenicolous <tp:taxon-name><tp:taxon-name-part taxon-name-part-type="kingdom">Fungi</tp:taxon-name-part></tp:taxon-name></source><volume>2</volume>: <fpage>360</fpage>–<lpage>390</lpage>.</mixed-citation></ref><ref id="B29"><mixed-citation xmlns:xlink="http://www.w3.org/1999/xlink" xlink:type="simple"><person-group><name name-style="western"><surname>Joshi</surname><given-names>Y</given-names></name></person-group> (<year>2021</year>) <article-title>Two new species of lichenicolous fungus <italic><tp:taxon-name><tp:taxon-name-part taxon-name-part-type="genus">Sclerococcum</tp:taxon-name-part></tp:taxon-name></italic> (<tp:taxon-name><tp:taxon-name-part taxon-name-part-type="family">Dactylosporaceae</tp:taxon-name-part></tp:taxon-name>, <tp:taxon-name><tp:taxon-name-part taxon-name-part-type="order">Sclerococcales</tp:taxon-name-part></tp:taxon-name>) from India.</article-title><source>Acta Botanica Hungarica</source><volume>63</volume>(<issue>1–2</issue>): <fpage>67</fpage>–<lpage>75</lpage>. <ext-link xlink:href="10.1556/034.63.2021.1-2.5" ext-link-type="doi" xlink:type="simple">https://doi.org/10.1556/034.63.2021.1-2.5</ext-link></mixed-citation></ref></ref-list></tp:taxon-treatment>
